# Supplementary material for: Proton Treatment Suppresses Exosome Production in Head and Neck Squamous Cell Carcinoma
Source: Cancers (Basel). 2024 Feb 29;16(5):1008. doi: 10.3390/cancers16051008 (PMC10931005; doi:10.3390/cancers16051008)
Supplement: Supplementary file 1 [file cancers-16-01008-s001.zip]

Archive with 1 entries (1 files):
- cancers-2865106-supplementary.pdf
